# Supplementary material for: The Diversity and Functional Capacity of Microbes Associated with Coastal Macrophytes
Source: mSystems. 2022 Aug 22;7(5):e00592-22. doi: 10.1128/msystems.00592-22 (PMC9601103; doi:10.1128/msystems.00592-22)
Supplement: DATA SET S1 [file msystems.00592-22-sd001.xlsx]

## Sheet: ReadME
Raw Data Belonging to:
Miranda, K.K., Weigel, B.L., Fogarty, E., Giblin, A., Eret, M., Pfister, C.A. 2021. The diversity and functional capacity of microbes associated with coastal macrophytes. In Review
Figshare Repository	10.6084/m9.figshare.20152949
GitHub	github.com/kkmiranda/PNWMetagenomes
NCBI Raw Sequence	PRJNA813168
Metadata
Sheet 1: A summary of eight metagenomes from five macrophyte taxa, including contig information from 'anvi-display-contig-stats'
Column	Entry	Value	Unit	Explanation
A	Species	Phyllospadix scouleri, Phyllospadix serrulatus, Laminaria setchellii, Nereocystis luetkeana, Zostera marina	-	Species studied
B	Tissue Type	Sediment, rhizome, blade, inner bulb	-	Tissue sampled from host species
C	Sample ID	PSC_SED, PSC_RHZ, PSC_BLD, PSE_RHZ, LSE_BLD, NLU_BLB, ZMA_SED, ZMA_RHZ	-	Code used per host species
D	Locale	Tatoosh Island, WA; West Falmouth Harbor, MA	-	Sites collected from
E	Date collected	Date	Date	Date Collected
F	Number of discrete samples or individuals contributing to sample	Numerical	count	Number of discrete samples or individuals contributing to sample
G	Reads: Number of raw reads (millions)	Numerical	millions	Number of raw reads
H	Reads: Number of quality reads (millions)	Numerical	millions	Number of reads after quality filtering (Minoche et al. 2011)
I	Reads: % of reads retained	Percentage	%	Col H/ Col G * 100
J	Contigs: Size in Millions	Numerical	millions	the cumulative length of contigs
K	Contigs: Number of Contigs	Numerical	count	Total number of contigs per sample
L	Contigs: N50	Numerical	length	Length of contig observed at 50 percent of the entire genome length
M	Contigs: Number of Genes	Numerical	count	Total number of genes per sample
N	Taxonomy: Bacteria	Numerical	count	Total number of HMM gene hits in bins of each metagenome
O	Taxonomy: Archaea	Numerical	count	Total number of HMM gene hits in bins of each metagenome
P	Taxonomy: Protist	Numerical	count	Total number of HMM gene hits in bins of each metagenome
Q	Taxonomy: Bacteria %	Percentage	%	Percent of total HMM hits in bins of each metagenome
R	Taxonomy: Archaea %	Percentage	%	Percent of total HMM hits in bins of each metagenome
S	Taxonomy: Protist %	Percentage	%	Percent of total HMM hits in bins of each metagenome
Sheet 2: The features of 72 metagenome assembled genomes (MAGs)
Column	Entry	Value	Unit	Explanation
A	Sample ID	PSC_SED, PSC_RHZ, PSC_BLD, PSE_RHZ, LSE_BLD, NLU_BLB, ZMA_SED, ZMA_RHZ	-	Code used per host species
B	Bin ID	Categorical	-	Code used per bin name
C	Confidence	Percentage	%	Confidence of taxonomic identity
D	Completion	Percentage	%	Percent of bin that is complete
E	Redundancy	Percentage	%	Percentage of genes repeated in bin
F	Number of splits	Numerical	count	Number of splits in bin
G	Total Length	Numerical	#bp	Total length of bin in base pairs
H	Total SCGs	Numerical	count	Total number of single-copy core genes required for complete identification
I	Supporting SCGs	Numerical	count	Total number of single-copy core genes present in bin
J	Quality	H | L	-	Classified as High (Completion > 90%, Redundancy < 10%) or Low Quality
K	Domain	Bacteria/Archaea	-	Domain
L	Phylum	Categorical	-	Phylum
M	Class	Categorical	-	Class
N	Order	Categorical	-	Order
O	Family	Categorical	-	Family
P	Genus	Categorical	-	Genus
Q	Species	Categorical	-	Species
Sheet 3: Genes used in Fig 3
Column	Entry	Value	Unit	Explanation
A	Functional Grouping	Categorical	-	Functional grouping displayed in Fig 3.
B	Gene/Module Accession Number	Categorical	-	COG/KEGG gene/pathway accession number
C	Description/ KEGG Definition	Categorical	-	Description of gene/ KEGG Definition of metabolism
D	Source	Categorical	-	Gene collection source
Sheet 4: The features of nifH genes found in MAGs.
Column	Entry	Value	Unit	Explanation
A	Species	Phyllospadix scouleri, Phyllospadix serrulatus, Laminaria setchellii, Nereocystis luetkeana, Zostera marina	-	Species studied
B	Tissue Type	Sediment, rhizome, blade, inner bulb	-	Tissue sampled from host species
C	Sample ID	PSC_SED, PSC_RHZ, PSC_BLD, PSE_RHZ, LSE_BLD, NLU_BLB, ZMA_SED, ZMA_RHZ	-	Code used per host species
D	Bin ID	Categorical	-	Code used per host species
E	Split size	Numerical	bp	Size of split on which nifH gene was found
F	Gene caller ID	Numerical	-	ID of nifH within sample
G	e-value for K02588	Numerical	dimensionless	e-value for gene identified as nifH through KOFam
H	Bacterial phylum	Categorical	-	Taxonomic classification at phylum level
I	Bacterial Class	Categorical	-	Taxonomic classification at class level
J	lowest taxonomic resolution	Categorical	-	Lowest taxonomic resolution using Centrifuge (Kim et al. 2016)
K:AA	Neighbouring genes	List	-	Genes on the same contig as COG 1348 that was confirmed to be K02588
Sheet 5: nifH Reference Seqs
Column	Entry	Value	Unit	Explanation
A	Accession Number	Categorical	-	Accession number for BLAST AA Sequence
B	ID	Categorical	-	Species name for nifH gene

## Sheet: Sheet 1 Summary
Table S1: A summary of eight metagenomes from five macrophyte taxa.
						Reads			Contigs				HMM Gene hits within bins
Species	Tissue Type	Sample ID	Locale	Date collected	Number of discrete samples or individuals contributing to sample	Number of raw reads (millions)	Number of quality reads (millions)	% of reads retained	Size in Millions	Number of Contigs	N50	Number of Genes	Bacteria	Archaea	Protist	Bacteria %	Archaea %	Protist %
Phyllospadix scouleri	sediment	PSC_SED	Tatoosh Island, WA	2019-07-16	3	50.81	43.68	85.98	34.24	16140	2148	42340	636	342	21	0.636637	0.342342	0.021021
Phyllospadix scouleri	rhizome	PSC_RHZ	Tatoosh Island, WA	2019-07-16	3	80.42	67.73	84.23	52.22	26551	1958	26551	454	298	27	0.582798	0.382542	0.0346598
Phyllospadix scouleri	blade	PSC_BLD	Tatoosh Island, WA	2019-07-16	3	46.32	38.41	82.92	162.18	66230	2640	180005	2991	1555	156	0.636112	0.33071	0.0331774
Phyllospadix serrulatus	rhizome	PSE_RHZ	Tatoosh Island, WA	2019-07-17	3	49.19	37.99	77.25	151.26	57108	2925	170856	2181	1151	128	0.630347	0.332659	0.0369942
Laminaria setchellii	blade	LSE_BLD	Tatoosh Island, WA	2019-07-16	3	60.67	48.58	80.08	200.8	74175	3231	221455	3014	1540	158	0.639643	0.326825	0.0335314
Nereocystis luetkeana	inner bulb	NLU_BLB	Tatoosh Island, WA	2019-07-16	4	9.75	6.48	66.39	41.96	25799	1562	43097	135	78	4	0.62212	0.359447	0.0184332
Zostera marina	sediment	ZMA_SED	West Falmouth Harbor, MA	2019-09-09	2	24.45	19.37	79.22	35.31	11908	3657	40835	378	698	48	0.336299	0.620996	0.0427046
Zostera marina	rhizome	ZMA_RHZ	West Falmouth Harbor, MA	2019-09-09	2	79.67	65.76	82.53	124.12	58297	2167	155293	1794	1011	155	0.606081	0.341554	0.0523649
mean						50.16	41	79.825	100.261	42026		110054
minimum						9.75	6.48	66.39	34.24	11908		26551
maximum						80.42	67.73	85.98	200.8	74175		221455

## Sheet: Sheet 2 MAGs
MAG_names	Sample ID	Confidence	Completion	Redundancy	Number of splits	Length	Total SCGs	Supp. SCGs	MAG_Quality	Domain	Phylum	Class	Order	Family	Genus	Species
LSE_BLD	LSE_BLD_MAG_00001	0.9	98.59	2.82	606	4968130	15	4	H	Bacteria	Bacteroidota	Bacteroidia	Flavobacteriales	Flavobacteriaceae	SZUA-7	SZUA-7 sp003232155
LSE_BLD	LSE_BLD_MAG_00002	1	98.59	2.82	1201	4946466	17	11	H	Bacteria	Bacteroidota	Bacteroidia	Flavobacteriales	Flavobacteriaceae	Lacinutrix	None
LSE_BLD	LSE_BLD_MAG_00003	1	98.59	2.82	484	4104423	9	8	H	Bacteria	Proteobacteria	Gammaproteobacteria	Granulosicoccales	Granulosicoccaceae	Granulosicoccus	Granulosicoccus antarcticus
LSE_BLD	LSE_BLD_MAG_00004	1	98.59	2.82	358	3824041	17	16	H	Bacteria	Bacteroidota	Bacteroidia	Flavobacteriales	Flavobacteriaceae	Dokdonia	None
LSE_BLD	LSE_BLD_MAG_00005	1	95.77	1.41	558	4914757	4	2	H	Bacteria	Verrucomicrobiota	Verrucomicrobiae	Verrucomicrobiales	Akkermansiaceae	Rubritalea	Rubritalea marina
LSE_BLD	LSE_BLD_MAG_00006	1	98.59	4.23	578	4437134	6	6	H	Bacteria	Proteobacteria	Gammaproteobacteria	UBA10353	UBA7415	UBA7415	UBA7415 sp002470515
LSE_BLD	LSE_BLD_MAG_00007	1	94.37	1.41	632	3614541	3	3	H	Bacteria	Proteobacteria	Gammaproteobacteria	Thiotrichales	Thiotrichaceae	Leucothrix	None
LSE_BLD	LSE_BLD_MAG_00008	1	91.55	2.82	512	2494904	1	1	H	Bacteria	Verrucomicrobiota	Verrucomicrobiae	Verrucomicrobiales	Akkermansiaceae	SW10	None
LSE_BLD	LSE_BLD_MAG_00009	0.9	88.73	0	646	3904353	11	7	M	Bacteria	Proteobacteria	Alphaproteobacteria	Caulobacterales	Maricaulaceae	Hellea	Hellea balneolensis
LSE_BLD	LSE_BLD_MAG_00010	0.8	90.14	5.63	3980	7065360	11	10	H	Bacteria	Proteobacteria	Alphaproteobacteria	Caulobacterales	Maricaulaceae	Hellea	Hellea balneolensis
LSE_BLD	LSE_BLD_MAG_00011	0.9	85.92	5.63	1825	3220778	1	1	M	Bacteria	Bacteroidota	Bacteroidia	Flavobacteriales	Flavobacteriaceae	Flavobacterium	Flavobacterium sp002862755
LSE_BLD	LSE_BLD_MAG_00012	0.8	81.69	2.82	1754	3601578	12	12	M	Bacteria	Proteobacteria	Alphaproteobacteria	Rhodobacterales	Rhodobacteraceae	None	None
LSE_BLD	LSE_BLD_MAG_00013	0.8	85.92	7.04	2043	3381844	5	2	M	Bacteria	Proteobacteria	Gammaproteobacteria	Pseudomonadales	Cellvibrionaceae	Teredinibacter	Teredinibacter turnerae
LSE_BLD	LSE_BLD_MAG_00014	0.8	83.1	5.63	2539	5748160	4	3	M	Bacteria	Proteobacteria	Gammaproteobacteria	Granulosicoccales	Granulosicoccaceae	Granulosicoccus	Granulosicoccus antarcticus
LSE_BLD	LSE_BLD_MAG_00017	0.7	77.46	7.04	2041	4154004	10	6	M	Bacteria	Proteobacteria	Gammaproteobacteria	Granulosicoccales	Granulosicoccaceae	GCA-1730015	GCA-1730015 sp001730015
LSE_BLD	LSE_BLD_MAG_00018	0.6	64.79	1.41	1379	4059752	2	2	M	Bacteria	Proteobacteria	Gammaproteobacteria	Pseudomonadales	Cellvibrionaceae	None	None
NLU_BLB	NLU_BLB_MAG_00001	0.9	90.14	2.82	689	1826578	7	7	H	Bacteria	Proteobacteria	Gammaproteobacteria	UBA10353	UBA7415	UBA7415	UBA7415 sp002470515
PSC_BLD	PSC_BLD_MAG_00001	1	100	2.82	526	4425156	5	3	H	Bacteria	Proteobacteria	Gammaproteobacteria	Pseudomonadales	Cellvibrionaceae	Teredinibacter	Teredinibacter turnerae
PSC_BLD	PSC_BLD_MAG_00002	1	98.59	5.63	262	3274803	11	11	H	Bacteria	Proteobacteria	Gammaproteobacteria	Granulosicoccales	Granulosicoccaceae	Granulosicoccus	Granulosicoccus antarcticus
PSC_BLD	PSC_BLD_MAG_00003	1	98.59	5.63	914	3969403	2	1	H	Bacteria	Proteobacteria	Gammaproteobacteria	UBA10353	UBA7415	UBA7415	UBA7415 sp002470515
PSC_BLD	PSC_BLD_MAG_00004	1	98.59	9.86	1391	5568761	16	10	H	Bacteria	Proteobacteria	Alphaproteobacteria	Caulobacterales	Maricaulaceae	Hellea	Hellea balneolensis
PSC_BLD	PSC_BLD_MAG_00005	0.9	88.73	2.82	3183	4885835	10	5	M	Bacteria	Proteobacteria	Gammaproteobacteria	UBA10353	UBA7415	UBA7415	UBA7415 sp002470515
PSC_BLD	PSC_BLD_MAG_00006	0.9	92.96	7.04	2911	4471946	11	11	H	Bacteria	Proteobacteria	Alphaproteobacteria	Caulobacterales	Maricaulaceae	Hellea	Hellea balneolensis
PSC_BLD	PSC_BLD_MAG_00007	0.9	92.96	8.45	525	3165823	19	19	H	Bacteria	Bacteroidota	Bacteroidia	Flavobacteriales	Flavobacteriaceae	None	None
PSC_BLD	PSC_BLD_MAG_00009	0.9	88.73	8.45	333	2313183	5	5	M	Bacteria	Bacteroidota	Bacteroidia	Flavobacteriales	Flavobacteriaceae	None	None
PSC_BLD	PSC_BLD_MAG_00010	0.8	88.73	9.86	2983	4871949	1	1	M	Bacteria	Bacteroidota	Bacteroidia	Chitinophagales	Saprospiraceae	UBA1994	UBA1994 sp002335865
PSC_BLD	PSC_BLD_MAG_00012	0.7	80.28	9.86	1009	1694870	4	4	M	Bacteria	Proteobacteria	Gammaproteobacteria	None	None	None	None
PSC_BLD	PSC_BLD_MAG_00013	0.7	80.28	9.86	648	2830369	9	5	M	Bacteria	Proteobacteria	Alphaproteobacteria	Rhodobacterales	Rhodobacteraceae	Amylibacter	Amylibacter kogurei
PSC_BLD	PSC_BLD_Bin_00014	0.8	74.65	8.45	456	853651	2	2	BIN	Bacteria	Proteobacteria	Alphaproteobacteria	Rhodobacterales	Rhodobacteraceae	None	None
PSC_BLD	PSC_BLD_MAG_00017	0.8	71.83	7.04	1059	1713856	14	10	M	Bacteria	Bacteroidota	Bacteroidia	Flavobacteriales	Flavobacteriaceae	Maribacter	None
PSC_BLD	PSC_BLD_MAG_00018	0.6	60.56	4.23	1496	2760165	9	9	M	Bacteria	Proteobacteria	Alphaproteobacteria	Rhodobacterales	Rhodobacteraceae	None	None
PSC_RHZ	PSC_RHZ_MAG_00001	0.8	90.14	7.04	1553	2329092	12	11	H	Bacteria	Bacteroidota	Bacteroidia	Flavobacteriales	Flavobacteriaceae	None	None
PSC_RHZ	PSC_RHZ_Bin_00002	0.9	87.32	9.86	2215	6080418	8	8	BIN	Bacteria	None	None	None	None	None	None
PSC_RHZ	PSC_RHZ_MAG_00003	0.6	65.79	3.95	505	1039363	4	4	M	Archaea	Crenarchaeota	Nitrososphaeria	Nitrososphaerales	Nitrosopumilaceae	Nitrosopumilus	None
PSC_SED	PSC_SED_Bin_00001	1	94.37	5.63	163	899732	11	10	BIN	Bacteria	Bacteroidota	Bacteroidia	Flavobacteriales	Flavobacteriaceae	None	None
PSC_SED	PSC_SED_MAG_00002	1	91.55	4.23	984	3265788	20	20	H	Bacteria	Proteobacteria	Gammaproteobacteria	Enterobacterales	Psychromonadaceae	Psychromonas	None
PSC_SED	PSC_SED_MAG_00003	0.9	85.92	4.23	2654	4117367	12	3	M	Bacteria	Bacteroidota	Bacteroidia	Flavobacteriales	Flavobacteriaceae	Maribacter	Maribacter sp000153165
PSC_SED	PSC_SED_MAG_00004	0.9	92.96	21.13	1817	3213644	17	8	H	Bacteria	Proteobacteria	Gammaproteobacteria	Pseudomonadales	Halieaceae	Halioglobus	Halioglobus sp000156295
PSC_SED	PSC_SED_MAG_00005	0.6	64.79	4.23	999	1547528	4	3	M	Bacteria	Bacteroidota	Bacteroidia	Flavobacteriales	Flavobacteriaceae	None	None
PSE_RHZ	PSE_RHZ_MAG_00001	0.9	100	2.82	284	4095096	17	7	H	Bacteria	Bacteroidota	Bacteroidia	Flavobacteriales	Flavobacteriaceae	UBA7949	UBA7949 sp002352665
PSE_RHZ	PSE_RHZ_MAG_00002	1	97.18	0	426	3230416	7	3	H	Bacteria	Desulfobacterota	Desulfobulbia	Desulfobulbales	Desulfobulbaceae	Desulfobulbus	Desulfobulbus mediterraneus
PSE_RHZ	PSE_RHZ_MAG_00003	1	95.77	2.82	501	6326864	1	1	H	Bacteria	Desulfobacterota	Desulfobacteria	Desulfobacterales	Desulfosarcinaceae	Desulfatitalea	Desulfatitalea sp000961655
PSE_RHZ	PSE_RHZ_MAG_00004	0.9	94.37	4.23	4104	6577729	4	4	H	Bacteria	Bacteroidota	None	None	None	None	None
PSE_RHZ	PSE_RHZ_MAG_00005	0.9	88.73	1.41	1561	6497314	4	4	M	Bacteria	Bacteroidota	Bacteroidia	Bacteroidales	GCA-2748055	GCA-2748055	GCA-2748055 sp002748055
PSE_RHZ	PSE_RHZ_MAG_00006	0.9	90.14	2.82	3857	6639431	2	2	H	Bacteria	Desulfuromonadota	Desulfuromonadia	Desulfuromonadales	Pelobacteraceae	SFB93	SFB93 sp001751225
PSE_RHZ	PSE_RHZ_MAG_00007	0.9	92.96	7.04	1254	2178059	1	1	H	Bacteria	Proteobacteria	Gammaproteobacteria	Enterobacterales	Alteromonadaceae	Thalassotalea	Thalassotalea sp001913705
PSE_RHZ	PSE_RHZ_MAG_00010	0.8	88.73	5.63	2173	3058733	8	2	M	Bacteria	Acidobacteriota	Aminicenantia	UBA2199	UBA2199	UBA647	UBA647 sp002299555
PSE_RHZ	PSE_RHZ_MAG_00011	1	90.14	11.27	3601	9208134	8	7	M	Bacteria	Bacteroidota	None	None	None	None	None
PSE_RHZ	PSE_RHZ_Bin_00012	0.8	78.87	4.23	4516	8549341	8	8	BIN	Bacteria	None	None	None	None	None	None
PSE_RHZ	PSE_RHZ_MAG_00015	0.8	70.42	2.82	1003	2236529	1	1	M	Bacteria	Proteobacteria	Gammaproteobacteria	Thiotrichales	Thiotrichaceae	Leucothrix	Leucothrix sp002747455
PSE_RHZ	PSE_RHZ_MAG_00016	0.6	67.61	5.63	3578	5657983	3	2	M	Bacteria	Spirochaetota	Spirochaetia	Spirochaetales	Spirochaetaceae	UBA5339	UBA5339 sp002084805
PSE_RHZ	PSE_RHZ_Bin_00017	0.7	60.56	2.82	1799	2590964	2	2	BIN	Bacteria	None	None	None	None	None	None
ZMA_RHZ	ZMA_RHZ_MAG_00001	1	97.18	5.63	1520	5998862	6	4	H	Bacteria	Desulfobacterota	Desulfobacteria	Desulfatiglandales	NaphS2	4484-190-2	4484-190-2 sp002050025
ZMA_RHZ	ZMA_RHZ_MAG_00003	1	92.96	5.63	4318	7284609	2	2	H	Bacteria	Desulfobacterota	Desulfobacteria	Desulfobacterales	None	None	None
ZMA_RHZ	ZMA_RHZ_MAG_00004	0.8	85.92	0	1636	6028544	13	13	M	Bacteria	Proteobacteria	Gammaproteobacteria	Chromatiales	Sedimenticolaceae	41T-STBD-0c-01a	41T-STBD-0c-01a sp002009425
ZMA_RHZ	ZMA_RHZ_MAG_00005	0.9	91.55	7.04	4052	6257501	6	3	H	Bacteria	Bacteroidota	Bacteroidia	Flavobacteriales	Flavobacteriaceae	Eudoraea	Eudoraea adriatica
ZMA_RHZ	ZMA_RHZ_MAG_00006	0.9	83.1	0	694	1620110	18	15	M	Bacteria	Campylobacterota	Campylobacteria	Campylobacterales	Sulfurovaceae	Sulfurovum	Sulfurovum sp000296775
ZMA_RHZ	ZMA_RHZ_Bin_00007	0.9	90.14	7.04	3801	6885152	2	2	BIN	Bacteria	None	None	None	None	None	None
ZMA_RHZ	ZMA_RHZ_MAG_00008	0.8	80.28	5.63	4091	5692055	3	3	M	Bacteria	Desulfobacterota	Desulfobacteria	Desulfobacterales	Desulfobacteraceae	Desulfobacula	Desulfobacula toluolica
ZMA_RHZ	ZMA_RHZ_MAG_00009	0.6	71.83	1.41	3221	4596039	4	2	M	Bacteria	Proteobacteria	Gammaproteobacteria	Chromatiales	Sedimenticolaceae	41T-STBD-0c-01a	41T-STBD-0c-01a sp002009425
ZMA_RHZ	ZMA_RHZ_MAG_00010	0.9	80.28	16.9	1843	2903705	14	11	M	Bacteria	Proteobacteria	Gammaproteobacteria	SZUA-229	SZUA-229	GCA-2746365	GCA-2746365 sp002746365
ZMA_RHZ	ZMA_RHZ_MAG_00011	0.5	61.97	9.86	893	3951098	3	2	M	Bacteria	Proteobacteria	Gammaproteobacteria	SZUA-229	SZUA-229	GCA-2746365	GCA-2746365 sp002746365
ZMA_RHZ	ZMA_RHZ_MAG_00013	0.4	42.25	0	1321	3343104	3	2	M	Bacteria	Proteobacteria	Gammaproteobacteria	Pseudomonadales	Halieaceae	Halioglobus	Halioglobus lutimaris
ZMA_SED	ZMA_SED_MAG_00001	1	94.37	0	210	2155829	17	6	H	Bacteria	Campylobacterota	Campylobacteria	Campylobacterales	Sulfurimonadaceae	Sulfurimonas	Sulfurimonas autotrophica
ZMA_SED	ZMA_SED_MAG_00002	1	92.96	2.82	342	1362889	6	6	H	Bacteria	Campylobacterota	Campylobacteria	Campylobacterales	None	None	None
ZMA_SED	ZMA_SED_MAG_00003	0.9	88.73	1.41	436	3170609	13	13	M	Bacteria	Proteobacteria	Gammaproteobacteria	Beggiatoales	Beggiatoaceae	Marithrix	Marithrix sp001723685
ZMA_SED	ZMA_SED_MAG_00004	0.8	88.73	1.41	732	4988610	1	1	M	Bacteria	Proteobacteria	Gammaproteobacteria	GCA-001735895	GCA-001735895	GCA-001735895	GCA-001735895 sp001735895
ZMA_SED	ZMA_SED_MAG_00005	0.8	83.1	1.41	203	4143424	6	2	M	Bacteria	Proteobacteria	Gammaproteobacteria	Enterobacterales	Psychromonadaceae	Aliagarivorans	None
ZMA_SED	ZMA_SED_MAG_00006	0.7	64.79	5.63	833	1600436	9	5	M	Bacteria	Proteobacteria	Gammaproteobacteria	SZUA-229	SZUA-229	GCA-2746365	GCA-2746365 sp002746365
ZMA_SED	ZMA_SED_Bin_00009	0.4	38.03	2.82	706	1154169	3	2	BIN	Bacteria	Proteobacteria	Gammaproteobacteria	Chromatiales	Sedimenticolaceae	Thiodiazotropha	Thiodiazotropha endoloripes
NLE_BLD	NLE_BLD_MAG_00001		95.7746	0	220	2781038			H	Bacteria	Bdellovibrionota	Oligoflexia	Oligoflexales	None	None	None
NLE_BLD	NLE_BLD_MAG_00002		97.1831	2.8169	485	3844219			H	Bacteria	Proteobacteria	Alphaproteobacteria	Caulobacterales	Maricaulaceae	Robiginitomaculum	None
NLE_BLD	NLE_BLD_MAG_00003		94.3662	1.40845	140	2773744			H	Bacteria	Bdellovibrionota	Oligoflexia	Oligoflexales	None	None	None
NLE_BLD	NLE_BLD_MAG_00004		92.9577	0	96	2027515			H	Bacteria	Bdellovibrionota	Bdellovibrionia	Bdellovibrionales	UBA1609	None	None
NLE_BLD	NLE_BLD_MAG_00005		91.5493	0	105	1838699			H	Bacteria	Bdellovibrionota	Bdellovibrionia	Bdellovibrionales	UBA1609	None	None
NLE_BLD	NLE_BLD_MAG_00006		90.1408	0	254	2310869			H	Bacteria	Bacteroidota	Bacteroidia	Flavobacteriales	Flavobacteriaceae	Olleya	None
NLE_BLD	NLE_BLD_MAG_00007		90.1408	0	798	5425911			H	Bacteria	Bacteroidota	Bacteroidia	Chitinophagales	Saprospiraceae	None	None
NLE_BLD	NLE_BLD_MAG_00008		90.1408	0	320	2172661			H	Bacteria	Proteobacteria	Alphaproteobacteria	Rickettsiales	None	None	None
NLE_BLD	NLE_BLD_MAG_00009		92.9577	4.22535	450	3741935			H	Bacteria	Proteobacteria	Gammaproteobacteria	Granulosicoccales	Granulosicoccaceae	Granulosicoccus	None
NLE_BLD	NLE_BLD_MAG_00011		87.3239	1.40845	704	4033622			M	Bacteria	Proteobacteria	Gammaproteobacteria	Granulosicoccales	Granulosicoccaceae	GCA-1730015	None
NLE_BLD	NLE_BLD_MAG_00013		88.7324	5.6338	325	2464613			M	Bacteria	Bacteroidota	Bacteroidia	Flavobacteriales	Flavobacteriaceae	Nonlabens	None
NLE_BLD	NLE_BLD_MAG_00014		85.9155	5.6338	430	2657642			M	Bacteria	Bdellovibrionota	Oligoflexia	Oligoflexales	None	None	None
NLE_BLD	NLE_BLD_MAG_00015		81.6901	1.40845	255	1970668			M	Bacteria	Verrucomicrobiota	Verrucomicrobiae	Verrucomicrobiales	Akkermansiaceae	None	None
NLE_BLD	NLE_BLD_MAG_00016		80.2817	2.8169	404	2801685			M	Bacteria	Bacteroidota	Bacteroidia	Chitinophagales	Saprospiraceae	None	None
NLE_BLD	NLE_BLD_MAG_00017		77.4648	1.40845	298	1874196			M	Bacteria	Bacteroidota	Bacteroidia	Flavobacteriales	Flavobacteriaceae	HC6-5	None
NLE_BLD	NLE_BLD_MAG_00019		76.0563	1.40845	388	2466128			M	Bacteria	Verrucomicrobiota	Verrucomicrobiae	Verrucomicrobiales	Akkermansiaceae	None	None
NLE_BLD	NLE_BLD_MAG_00020		78.8732	4.22535	148	1567030			M	Bacteria	Bdellovibrionota_C	UBA2361	SZUA-149	SZUA-149	None	None
NLE_BLD	NLE_BLD_MAG_00022		69.0141	0	1061	4550116			M	Bacteria	Bacteroidota	Bacteroidia	Chitinophagales	Saprospiraceae	None	None
NLE_BLD	NLE_BLD_MAG_00024		69.0141	4.22535	174	1330142			M	Bacteria	Proteobacteria	Alphaproteobacteria	Micavibrionales	Micavibrionaceae	None	None
NLE_BLD	NLE_BLD_MAG_00025		73.2394	8.4507	959	4026398			M	Bacteria	Bacteroidota	Bacteroidia	Chitinophagales	Saprospiraceae	UBA7328	None
NLE_BLD	NLE_BLD_MAG_00027		63.3803	0	367	1871125			M	Bacteria	Proteobacteria	Alphaproteobacteria	Rickettsiales	21-14-0-20-44-7	None	None
NLE_BLD	NLE_BLD_MAG_00028		63.3803	0	446	2460520			M	Bacteria	Bacteroidota	Bacteroidia	Chitinophagales	Saprospiraceae	None	None
NLE_BLD	NLE_BLD_MAG_00029		67.6056	4.22535	450	4167352			M	Bacteria	Bacteroidota	Bacteroidia	Chitinophagales	Saprospiraceae	None	None
NLE_BLD	NLE_BLD_MAG_00030		61.9718	2.8169	283	1555624			M	Bacteria	Proteobacteria	Alphaproteobacteria	Rickettsiales	SXRF01	None	None
NLE_BLD	NLE_BLD_MAG_00031		59.1549	0	467	2709016			M	Bacteria	Bacteroidota	Bacteroidia	Chitinophagales	Saprospiraceae	None	None
NLE_BLD	NLE_BLD_MAG_00032		59.1549	1.40845	416	2883997			M	Bacteria	Bacteroidota	Bacteroidia	Chitinophagales	Saprospiraceae	None	None
NLE_BLD	NLE_BLD_MAG_00033		61.9718	5.6338	491	3003443			M	Bacteria	Bdellovibrionota	Bacteriovoracia	Bacteriovoracales	Bacteriovoracaceae	GCA-2713145	None
NLE_BLD	NLE_BLD_MAG_00034		50.7042	1.40845	208	972875			M	Bacteria	Verrucomicrobiota	Verrucomicrobiae	Verrucomicrobiales	Akkermansiaceae	None	None
NLE_BLD	NLE_BLD_MAG_00035		50.7042	1.40845	64	320761			M	Bacteria	Cyanobacteria	Cyanobacteriia	Cyanobacteriales	Cyanobacteriaceae	None	None
NLE_BLD	NLE_BLD_MAG_00036		59.1549	9.85915	209	2264689			M	Bacteria	Patescibacteria	Gracilibacteria	BD1-5	None	None	None
NLE_BLD	NLE_BLD_MAG_00037		52.1127	7.04225	479	1756435			M	Bacteria	Verrucomicrobiota	Verrucomicrobiae	Verrucomicrobiales	Akkermansiaceae	None	None
NLE_BLD	NLE_BLD_MAG_00038		50.7042	5.6338	90	1781401			M	Bacteria	Bdellovibrionota	Bacteriovoracia	Bacteriovoracales	Bacteriovoracaceae	None	None

## Sheet: Sheet 3 Gene Calls
Functional Grouping	Gene/Module Accession Number	Description/ KEGG Definition	Source
Carbohydrates general	COG1653	ABC-type sugar transport system periplasmic component	Poretsky et al. 2011
	COG1879	ABC-type sugar transport system periplasmic component
	COG3839	ABC-type sugar transport systems ATPase components
	COG1175	ABC-type sugar transport systems permease components
	COG0395	ABC-type sugar transport system permease component
	COG1129	ABC-type sugar transport system ATPase component
	COG2211	Na+/melibiose symporter and related transporters
	COG0738	Fucose permease
	COG1134	ABC-type polysaccharide/polyol phosphate transport system ATPase component
	COG1682	ABC-type polysaccharide/polyol phosphate export systems permease component
	COG2271	Sugar phosphate permease
	COG3822	ABC-type sugar transport system auxiliary component
	COG1762	Phosphotransferase system mannitol/fructose-specific IIA domain (Ntr-type)
	COG2893	Phosphotransferase system mannose/fructose-specific component IIA
Carbohydrates pentoses	COG1172	Ribose/xylose/arabinose/galactoside ABC-type transport systems permease components	Poretsky et al. 2011
	COG4214	ABC-type xylose transport system permease component
Carboxylic Acids	COG4663	TRAP-type mannitol/chloroaromatic compound transport system periplasmic component	Poretsky et al. 2011
	COG1593	TRAP-type C4-dicarboxylate transport system large permease component
	COG1638	TRAP-type C4-dicarboxylate transport system periplasmic component
	COG4664	TRAP-type mannitol/chloroaromatic compound transport system large permease component
	COG2358	TRAP-type uncharacterized transport system periplasmic component
	COG0471	Di- and tricarboxylate transporters
	COG4666	TRAP-type uncharacterized transport system fused permease components
	COG1301	Na+/H+-dicarboxylate symporters
	COG4665	TRAP-type mannitol/chloroaromatic compound transport system small permease component
	COG0651	Formate hydrogenlyase subunit 3/Multisubunit Na+/H+ antiporter MnhD subunit
	COG3090	TRAP-type C4-dicarboxylate transport system small permease component
Compatible Solutes:	COG2113	ABC-type proline/glycine betaine transport systems periplasmic components	Poretsky et al. 2011
	COG1292	Choline-glycine betaine transporter
	COG4176	ABC-type proline/glycine betaine transport system permease component
	COG0591	Na+/proline symporter
	COG4175	ABC-type proline/glycine betaine transport system ATPase component
	COG1125	ABC-type proline/glycine betaine transport systems ATPase components
	COG1174	ABC-type proline/glycine betaine transport systems permease component
Ammonification Hydrolases (EC: 1.4.* Acting on the CH-NH2 group of donors)	K00259	ald; alanine dehydrogenase [EC:1.4.1.1]	Kegg Orthology Database search using search term "EC:1.4"
	K00260	gudB, rocG; glutamate dehydrogenase [EC:1.4.1.2]
	K00261	GLUD1_2, gdhA; glutamate dehydrogenase (NAD(P)+) [EC:1.4.1.3]
	K00262	E1.4.1.4, gdhA; glutamate dehydrogenase (NADP+) [EC:1.4.1.4]
	K00263	E1.4.1.9; leucine dehydrogenase [EC:1.4.1.9]
	K00264	GLT1; glutamate synthase (NADH) [EC:1.4.1.14]
	K00265	gltB; glutamate synthase (NADPH) large chain [EC:1.4.1.13]
	K00266	gltD; glutamate synthase (NADPH) small chain [EC:1.4.1.13]
	K00270	pdh; phenylalanine dehydrogenase [EC:1.4.1.20]
	K00271	vdh; valine dehydrogenase (NAD+) [EC:1.4.1.23]
	K00272	DDO; D-aspartate oxidase [EC:1.4.3.1]
	K00273	DAO, aao; D-amino-acid oxidase [EC:1.4.3.3]
	K00274	MAO, aofH; monoamine oxidase [EC:1.4.3.4]
	K00275	pdxH, PNPO; pyridoxamine 5'-phosphate oxidase [EC:1.4.3.5]
	K00276	AOC3, AOC2, tynA; primary-amine oxidase [EC:1.4.3.21]
	K00277	LOX; protein-lysine 6-oxidase [EC:1.4.3.13]
	K00278	nadB; L-aspartate oxidase [EC:1.4.3.16]
	K00280	LOXL2_3_4; lysyl oxidase-like protein 2/3/4 [EC:1.4.3.-]
	K00281	GLDC, gcvP; glycine dehydrogenase [EC:1.4.4.2]
	K00282	gcvPA; glycine dehydrogenase subunit 1 [EC:1.4.4.2]
	K00283	gcvPB; glycine dehydrogenase subunit 2 [EC:1.4.4.2]
	K00284	GLU, gltS; glutamate synthase (ferredoxin) [EC:1.4.7.1]
	K00285	dadA; D-amino-acid dehydrogenase [EC:1.4.5.1]
	K03153	thiO; glycine oxidase [EC:1.4.3.19]
	K03334	IL4I1; L-amino-acid oxidase [EC:1.4.3.2]
	K03340	dapdh; diaminopimelate dehydrogenase [EC:1.4.1.16]
	K03343	puo; putrescine oxidase [EC:1.4.3.10]
	K05300	L-amino acid dehydrogenase [EC:1.4.5.-]
	K06989	nadX, ASPDH; aspartate dehydrogenase [EC:1.4.1.21]
	K07255	tauX; taurine dehydrogenase small subunit [EC:1.4.2.-]
	K07256	tauY; taurine dehydrogenase large subunit [EC:1.4.2.-]
	K08685	qhpA; quinohemoprotein amine dehydrogenase [EC:1.4.9.1]
	K09471	puuB, ordL; gamma-glutamylputrescine oxidase [EC:1.4.3.-]
	K10814	hcnA; hydrogen cyanide synthase HcnA [EC:1.4.99.5]
	K10815	hcnB; hydrogen cyanide synthase HcnB [EC:1.4.99.5]
	K10816	hcnC; hydrogen cyanide synthase HcnC [EC:1.4.99.5]
	K11182	AOC1, ABP1; diamine oxidase [EC:1.4.3.22]
	K11646	3-dehydroquinate synthase II [EC:1.4.1.24]
	K13371	aauA; aralkylamine dehydrogenase light chain [EC:1.4.9.2]
	K13372	aauB; aralkylamine dehydrogenase heavy chain [EC:1.4.9.2]
	K14678	LOXL1; lysyl oxidase-like protein 1 [EC:1.4.3.-]
	K15228	mauA; methylamine dehydrogenase light chain [EC:1.4.9.1]
	K15229	mauB; methylamine dehydrogenase heavy chain [EC:1.4.9.1]
	K15371	GDH2; glutamate dehydrogenase [EC:1.4.1.2]
	K16182	pylD; 3-methylornithyl-N6-L-lysine dehydrogenase [EC:1.4.1.-]
	K17831	lodA; L-lysine 6-oxidase [EC:1.4.3.20]
	K18012	Kdd; L-erythro-3,5-diaminohexanoate dehydrogenase [EC:1.4.1.11]
	K19064	lysDH; lysine 6-dehydrogenase [EC:1.4.1.18]
	K19244	ala; alanine dehydrogenase [EC:1.4.1.1]
	K19744	dauB; L-arginine dehydrogenase [EC:1.4.1.25]
	K19746	dauA; D-arginine dehydrogenase [EC:1.4.99.6]
	K19884	rebO; 7-chloro-L-tryptophan oxidase [EC:1.4.3.23]
	K20075	staO; tryptophan oxidase StaO [EC:1.4.3.-]
	K20086	vioA; tryptophan oxidase VioA [EC:1.4.3.-]
	K20158	pao; pseudooxynicotine oxidase [EC:1.4.3.24]
	K21639	E1.4.3.25; L-arginine oxidase [EC:1.4.3.25]
	K21672	ord; 2,4-diaminopentanoate dehydrogenase [EC:1.4.1.12 1.4.1.26]
	K23998	PPOX; pyridoxal 5'-phosphate synthase / NAD(P)H-hydrate epimerase [EC:1.4.3.5 5.1.99.6]
	K24693	mftD; pre-mycofactocin synthase [EC:1.4.3.26]
	K25271	tynA; tyramine oxidase subunit A [EC:1.4.3.-]
	K25272	tynB; tyramine oxidase subunit B [EC:1.4.3.-]
Ammonification Hydrolases (EC: 3.5.* Acting on carbon-nitrogen bonds, other than peptide bonds)	K01424	E3.5.1.1, ansA, ansB; L-asparaginase [EC:3.5.1.1]	Kegg Orthology Database search using search term "EC:3.5."
	K01425	glsA, GLS; glutaminase [EC:3.5.1.2]
	K01426	E3.5.1.4, amiE; amidase [EC:3.5.1.4]
	K01427	URE; urease [EC:3.5.1.5]
	K01428	ureC; urease subunit alpha [EC:3.5.1.5]
	K01429	ureB; urease subunit beta [EC:3.5.1.5]
	K01430	ureA; urease subunit gamma [EC:3.5.1.5]
	K01431	UPB1, pydC; beta-ureidopropionase [EC:3.5.1.6]
	K01432	AFMID; arylformamidase [EC:3.5.1.9]
	K01433	purU; formyltetrahydrofolate deformylase [EC:3.5.1.10]
	K01434	pac; penicillin G amidase [EC:3.5.1.11]
	K01435	BTD; biotinidase [EC:3.5.1.12]
	K01436	yhaA; amidohydrolase [EC:3.5.1.-]
	K01437	ASPA, aspA; aspartoacylase [EC:3.5.1.15]
	K01438	argE; acetylornithine deacetylase [EC:3.5.1.16]
	K01439	dapE; succinyl-diaminopimelate desuccinylase [EC:3.5.1.18]
	K01440	PNC1; nicotinamidase [EC:3.5.1.19]
	K01441	ACER1_2, ASAH3; alkaline ceramidase [EC:3.5.1.23]
	K01442	cbh; choloylglycine hydrolase [EC:3.5.1.24]
	K01443	nagA, AMDHD2; N-acetylglucosamine-6-phosphate deacetylase [EC:3.5.1.25]
	K01444	AGA, aspG; N4-(beta-N-acetylglucosaminyl)-L-asparaginase [EC:3.5.1.26]
	K01447	xlyAB; N-acetylmuramoyl-L-alanine amidase [EC:3.5.1.28]
	K01448	amiABC; N-acetylmuramoyl-L-alanine amidase [EC:3.5.1.28]
	K01449	cwlJ, sleB; N-acetylmuramoyl-L-alanine amidase [EC:3.5.1.28]
	K01451	hipO; hippurate hydrolase [EC:3.5.1.32]
	K01452	E3.5.1.41; chitin deacetylase [EC:3.5.1.41]
	K01453	nylB; 6-aminohexanoate-oligomer exohydrolase [EC:3.5.1.46]
	K01455	E3.5.1.49; formamidase [EC:3.5.1.49]
	K01456	E3.5.1.52, NGLY1, PNG1; peptide-N4-(N-acetyl-beta-glucosaminyl)asparagine amidase [EC:3.5.1.52]
	K01457	atzF; allophanate hydrolase [EC:3.5.1.54]
	K01458	hutG; N-formylglutamate deformylase [EC:3.5.1.68]
	K01459	E3.5.1.77; N-carbamoyl-D-amino-acid hydrolase [EC:3.5.1.77]
	K01460	gsp; glutathionylspermidine amidase/synthetase [EC:3.5.1.78 6.3.1.8]
	K01461	E3.5.1.82; N-acyl-D-glutamate deacylase [EC:3.5.1.82]
	K01462	PDF, def; peptide deformylase [EC:3.5.1.88]
	K01463	bshB1; N-acetylglucosamine malate deacetylase 1 [EC:3.5.1.-]
	K01464	DPYS, dht, hydA; dihydropyrimidinase [EC:3.5.2.2]
	K01465	URA4, pyrC; dihydroorotase [EC:3.5.2.3]
	K01466	allB; allantoinase [EC:3.5.2.5]
	K01467	ampC; beta-lactamase class C [EC:3.5.2.6]
	K01468	hutI, AMDHD1; imidazolonepropionase [EC:3.5.2.7]
	K01469	OPLAH, OXP1, oplAH; 5-oxoprolinase (ATP-hydrolysing) [EC:3.5.2.9]
	K01470	E3.5.2.10; creatinine amidohydrolase [EC:3.5.2.10]
	K01471	nylA; 6-aminohexanoate-cyclic-dimer hydrolase [EC:3.5.2.12]
	K01473	hyuA; N-methylhydantoinase A [EC:3.5.2.14]
	K01474	hyuB; N-methylhydantoinase B [EC:3.5.2.14]
	K01475	E3.5.2.20; isatin hydrolase [EC:3.5.2.20]
	K01476	E3.5.3.1, rocF, arg; arginase [EC:3.5.3.1]
	K01477	alc, ALLC; allantoicase [EC:3.5.3.4]
	K01478	arcA; arginine deiminase [EC:3.5.3.6]
	K01479	hutG; formiminoglutamase [EC:3.5.3.8]
	K01480	speB; agmatinase [EC:3.5.3.11]
	K01481	E3.5.3.15; protein-arginine deiminase [EC:3.5.3.15]
	K01482	DDAH, ddaH; dimethylargininase [EC:3.5.3.18]
	K01484	astB; succinylarginine dihydrolase [EC:3.5.3.23]
	K01485	codA; cytosine/creatinine deaminase [EC:3.5.4.1 3.5.4.21]
	K01486	ade; adenine deaminase [EC:3.5.4.2]
	K01487	guaD, GDA; guanine deaminase [EC:3.5.4.3]
	K01488	add, ADA; adenosine deaminase [EC:3.5.4.4]
	K01489	cdd, CDA; cytidine deaminase [EC:3.5.4.5]
	K01490	AMPD; AMP deaminase [EC:3.5.4.6]
	K01493	comEB; dCMP deaminase [EC:3.5.4.12]
	K01494	dcd; dCTP deaminase [EC:3.5.4.13]
	K01495	GCH1, folE; GTP cyclohydrolase IA [EC:3.5.4.16]
	K01496	hisI; phosphoribosyl-AMP cyclohydrolase [EC:3.5.4.19]
	K01497	ribA, RIB1; GTP cyclohydrolase II [EC:3.5.4.25]
	K01498	ribD1; diaminohydroxyphosphoribosylaminopyrimidine deaminase [EC:3.5.4.26]
	K01499	mch; methenyltetrahydromethanopterin cyclohydrolase [EC:3.5.4.27]
	K01500	fchA; methenyltetrahydrofolate cyclohydrolase [EC:3.5.4.9]
	K01501	E3.5.5.1; nitrilase [EC:3.5.5.1]
	K01502	E3.5.5.7; aliphatic nitrilase [EC:3.5.5.7]
	K01505	E3.5.99.7; 1-aminocyclopropane-1-carboxylate deaminase [EC:3.5.99.7]
	K01506	davA; 5-aminopentanamidase [EC:3.5.1.30]
	K01567	pdaA; peptidoglycan-N-acetylmuramic acid deacetylase [EC:3.5.1.-]
	K02079	agaA; N-acetylgalactosamine-6-phosphate deacetylase [EC:3.5.1.25]
	K02080	agaI; putative deaminase/isomerase [EC:3.5.99.-]
	K02082	agaS; D-galactosamine 6-phosphate deaminase/isomerase [EC:3.5.99.-]
	K02083	allC; allantoate deiminase [EC:3.5.3.9]
	K02535	lpxC; UDP-3-O-[3-hydroxymyristoyl] N-acetylglucosamine deacetylase [EC:3.5.1.108]
	K02564	nagB, GNPDA; glucosamine-6-phosphate deaminase [EC:3.5.99.6]
	K03152	thiJ; protein deglycase [EC:3.5.1.124]
	K03365	FCY1; cytosine/creatinine deaminase [EC:3.5.4.1 3.5.4.21]
	K03382	atzB; hydroxydechloroatrazine ethylaminohydrolase [EC:3.5.4.43]
	K03383	atzD; cyanuric acid amidohydrolase [EC:3.5.2.15]
	K03411	cheD; chemotaxis protein CheD [EC:3.5.1.44]
	K03418	dmfA2; N,N-dimethylformamidase large subunit [EC:3.5.1.56]
	K03434	PIGL; N-acetylglucosaminylphosphatidylinositol deacetylase [EC:3.5.1.89]
	K03478	chbG; chitin disaccharide deacetylase [EC:3.5.1.105]
	K03707	tenA; thiaminase (transcriptional activator TenA) [EC:3.5.99.2]
	K03742	pncC; nicotinamide-nucleotide amidase [EC:3.5.1.42]
	K03743	pncC; nicotinamide-nucleotide amidase [EC:3.5.1.42]
	K03806	ampD; N-acetyl-anhydromuramoyl-L-alanine amidase [EC:3.5.1.28]
	K04711	ACER3, YDC1; dihydroceramidase [EC:3.5.1.-]
	K05520	pfpI; protease I [EC:3.5.1.124]
	K05526	astE; succinylglutamate desuccinylase [EC:3.5.1.96]
	K05597	aspQ, ansB, ansA; glutamin-(asparagin-)ase [EC:3.5.1.38]
	K05603	hutF; formimidoylglutamate deiminase [EC:3.5.3.13]
	K05687	PARK7; protein DJ-1 [EC:3.5.1.124]
	K05823	dapL; N-acetyldiaminopimelate deacetylase [EC:3.5.1.47]
	K05831	lysK, argE; [amino group carrier protein]-lysine/ornithine hydrolase [EC:3.5.1.130 3.5.1.132]
	K05848	YPC1; phytoceramidase [EC:3.5.1.-]
	K06015	E3.5.1.81; N-acyl-D-amino-acid deacylase [EC:3.5.1.81]
	K06016	pydC; beta-ureidopropionase / N-carbamoyl-L-amino-acid hydrolase [EC:3.5.1.6 3.5.1.87]
	K06067	HDAC1_2; histone deacetylase 1/2 [EC:3.5.1.98]
	K07008	egtC; gamma-glutamyl hercynylcysteine S-oxide hydrolase [EC:3.5.1.118]
	K07047	nfdA; N-substituted formamide deformylase [EC:3.5.1.91]
	K07116	pvdQ, quiP; acyl-homoserine-lactone acylase [EC:3.5.1.97]
	K07127	uraH, pucM, hiuH; 5-hydroxyisourate hydrolase [EC:3.5.2.17]
	K07130	KynB; arylformamidase [EC:3.5.1.9]
	K07160	pxpA; 5-oxoprolinase (ATP-hydrolysing) subunit A [EC:3.5.2.9]
	K08069	VNN; pantetheine hydrolase [EC:3.5.1.92]
	K08096	gch3; GTP cyclohydrolase IIa [EC:3.5.4.29]
	K08260	cbiZ; adenosylcobinamide hydrolase [EC:3.5.1.90]
	K08281	pncA; nicotinamidase/pyrazinamidase [EC:3.5.1.19 3.5.1.-]
	K08590	nit; 2-oxoglutaramate amidase [EC:3.5.1.111]
	K08687	E3.5.1.59; N-carbamoylsarcosine amidase [EC:3.5.1.59]
	K08688	E3.5.3.3; creatinase [EC:3.5.3.3]
	K08710	atzC; N-isopropylammelide isopropylaminohydrolase [EC:3.5.4.42]
	K09007	folE2; GTP cyclohydrolase IB [EC:3.5.4.16]
	K09020	rutB; ureidoacrylate peracid hydrolase [EC:3.5.1.110]
	K09022	ridA, tdcF, RIDA; 2-iminobutanoate/2-iminopropanoate deaminase [EC:3.5.99.10]
	K09023	rutD; aminoacrylate hydrolase [EC:3.5.1.-]
	K09473	puuD; gamma-glutamyl-gamma-aminobutyrate hydrolase [EC:3.5.1.94]
	K09887	dcd; dCTP deaminase (dUMP-forming) [EC:3.5.4.30]
	K09900	E3.5.1.135; N4-acetylcytidine amidohydrolase [EC:3.5.1.135]
	K10536	aguA; agmatine deiminase [EC:3.5.3.12]
	K10708	frlB; fructoselysine 6-phosphate deglycase [EC:3.5.-.-]
	K10989	AICDA, AID; activation-induced cytidine deaminase [EC:3.5.4.38]
	K11066	E3.5.1.28D, amiD; N-acetylmuramoyl-L-alanine amidase [EC:3.5.1.28]
	K11176	purO; IMP cyclohydrolase [EC:3.5.4.10]
	K11206	NIT1, ybeM; deaminated glutathione amidase [EC:3.5.1.128]
	K11404	HDAC3; histone deacetylase 3 [EC:3.5.1.98]
	K11405	HDAC8; histone deacetylase 8 [EC:3.5.1.98]
	K11406	HDAC4_5; histone deacetylase 4/5 [EC:3.5.1.98]
	K11407	HDAC6; histone deacetylase 6 [EC:3.5.1.98]
	K11408	HDAC7; histone deacetylase 7 [EC:3.5.1.98]
	K11409	HDAC9; histone deacetylase 9 [EC:3.5.1.98]
	K11418	HDAC11; histone deacetylase 11 [EC:3.5.1.98]
	K11482	HOS1; histone deacetylase HOS1 [EC:3.5.1.98]
	K11483	HOS2; histone deacetylase HOS2 [EC:3.5.1.98]
	K11484	HOS3; histone deacetylase HOS3 [EC:3.5.1.98]
	K11752	ribD; diaminohydroxyphosphoribosylaminopyrimidine deaminase / 5-amino-6-(5-phosphoribosylamino)uracil reductase [EC:3.5.4.26 1.1.1.193]
	K11755	hisIE; phosphoribosyl-AMP cyclohydrolase / phosphoribosyl-ATP pyrophosphohydrolase [EC:3.5.4.19 3.6.1.31]
	K11931	pgaB; poly-beta-1,6-N-acetyl-D-glucosamine N-deacetylase [EC:3.5.1.-]
	K11991	tadA; tRNA(adenine34) deaminase [EC:3.5.4.33]
	K12251	aguB; N-carbamoylputrescine amidase [EC:3.5.1.53]
	K12255	gbuA; guanidinobutyrase [EC:3.5.3.7]
	K12348	ASAH1; acid ceramidase [EC:3.5.1.23]
	K12349	ASAH2; neutral ceramidase [EC:3.5.1.23]
	K12676	pah; proclavaminate amidinohydrolase [EC:3.5.3.22]
	K12748	gca; glutaryl-7-aminocephalosporanic-acid acylase [EC:3.5.1.93]
	K12960	mtaD; 5-methylthioadenosine/S-adenosylhomocysteine deaminase [EC:3.5.4.31 3.5.4.28]
	K12968	ADAR, ADAR1; double-stranded RNA-specific adenosine deaminase [EC:3.5.4.37]
	K13014	arnD; undecaprenyl phosphate-alpha-L-ara4FN deformylase [EC:3.5.1.-]
	K13035	NIT4; beta-cyano-L-alanine hydratase/nitrilase [EC:3.5.5.4 4.2.1.65]
	K13051	ASRGL1, iaaA; L-asparaginase / beta-aspartyl-peptidase [EC:3.5.1.1 3.4.19.5]
	K13194	ADARB; double stranded RNA-specific editase B [EC:3.5.-.-]
	K13484	TTHL; 5-hydroxyisourate hydrolase / 2-oxo-4-hydroxy-4-carboxy-5-ureidoimidazoline decarboxylase [EC:3.5.2.17 4.1.1.97]
	K13551	btrD; 2'-N-acetylparomamine deacetylase [EC:3.5.1.112]
	K13566	NIT2, yafV; omega-amidase [EC:3.5.1.3]
	K13714	atl; bifunctional autolysin [EC:3.5.1.28 3.2.1.96]
	K13720	NAAA; N-(long-chain-acyl)ethanolamine deacylase [EC:3.5.1.60]
	K13995	nicF; maleamate amidohydrolase [EC:3.5.1.107]
	K14048	ureAB; urease subunit gamma/beta [EC:3.5.1.5]
	K14263	BNA7; kynurenine formamidase [EC:3.5.1.9]
	K14653	arfB; 2-amino-5-formylamino-6-ribosylaminopyrimidin-4(3H)-one 5'-monophosphate deformylase [EC:3.5.1.102]
	K14659	nodB; chitooligosaccharide deacetylase [EC:3.5.1.-]
	K14662	NTAN1; protein N-terminal asparagine amidohydrolase [EC:3.5.1.121]
	K14663	NTA1; protein N-terminal amidase [EC:3.5.1.-]
	K14664	ILR1; IAA-amino acid hydrolase [EC:3.5.1.-]
	K14665	amhX; amidohydrolase [EC:3.5.1.-]
	K14677	ACY1; aminoacylase [EC:3.5.1.14]
	K14977	ylbA, UGHY; (S)-ureidoglycine aminohydrolase [EC:3.5.3.26]
	K15067	amnD; 2-aminomuconate deaminase [EC:3.5.99.5]
	K15357	nicD; N-formylmaleamate deformylase [EC:3.5.1.106]
	K15358	ena; enamidase [EC:3.5.2.18]
	K15440	TAD1, ADAT1; tRNA-specific adenosine deaminase 1 [EC:3.5.4.34]
	K15441	TAD2, ADAT2; tRNA-specific adenosine deaminase 2 [EC:3.5.4.-]
	K15525	mshB; N-acetyl-1-D-myo-inositol-2-amino-2-deoxy-alpha-D-glucopyranoside deacetylase [EC:3.5.1.103]
	K15528	FAAH; fatty acid amide hydrolase [EC:3.5.1.99]
	K15783	doeA; ectoine hydrolase [EC:3.5.4.44]
	K15784	doeB; N2-acetyl-L-2,4-diaminobutanoate deacetylase [EC:3.5.1.125]
	K16363	lpxC-fabZ; UDP-3-O-[3-hydroxymyristoyl] N-acetylglucosamine deacetylase / 3-hydroxyacyl-[acyl-carrier-protein] dehydratase [EC:3.5.1.108 4.2.1.59]
	K16842	hpxB; allantoinase [EC:3.5.2.5]
	K16930	cdat8; tRNA(cytosine8) deaminase [EC:3.5.4.35]
	K16932	APOBEC1; C->U-editing enzyme APOBEC1 [EC:3.5.4.36]
	K17078	neoL; 2'-N-acetylparomamine deacetylase / 2'''-acetyl-6'''-hydroxyneomycin deacetylase [EC:3.5.1.112 3.5.1.113]
	K17488	mptA; GTP cyclohydrolase IV [EC:3.5.4.39]
	K17836	penP; beta-lactamase class A [EC:3.5.2.6]
	K17837	bla2, blm, ccrA, blaB; metallo-beta-lactamase class B [EC:3.5.2.6]
	K17838	oxa; beta-lactamase class D [EC:3.5.2.6]
	K18151	UAH; ureidoglycolate amidohydrolase [EC:3.5.1.116]
	K18282	cynD; cyanide dihydratase [EC:3.5.5.-]
	K18286	add; aminodeoxyfutalosine deaminase [EC:3.5.4.40]
	K18454	deaA; chitin disaccharide deacetylase [EC:3.5.1.105]
	K18455	mca; mycothiol S-conjugate amidase [EC:3.5.1.115]
	K18456	E3.5.4.32; 8-oxoguanine deaminase [EC:3.5.4.32]
	K18457	laaA; L-proline amide hydrolase [EC:3.5.1.101]
	K18458	ACY3; N-acyl-aromatic-L-amino acid amidohydrolase [EC:3.5.1.114]
	K18459	gpuA; guanidinopropionase [EC:3.5.3.17]
	K18540	ramA; (R)-amidase [EC:3.5.1.100]
	K18541	mdlY; mandelamide amidase [EC:3.5.1.86]
	K18572	cmmT, thnT; putative pantetheine hydrolase [EC:3.5.1.-]
	K18614	2-(acetamidomethylene)succinate hydrolase [EC:3.5.1.29]
	K18671	HDAC10; histone deacetylase 10 [EC:3.5.1.98]
	K18698	blaTEM; beta-lactamase class A TEM [EC:3.5.2.6]
	K18699	blaSHV; beta-lactamase class A SHV [EC:3.5.2.6]
	K18750	APOBEC3; C->U-editing enzyme APOBEC3 [EC:3.5.4.-]
	K18766	blaZ; beta-lactamase class A BlaZ [EC:3.5.2.6]
	K18767	blaCTX-M; beta-lactamase class A CTX-M [EC:3.5.2.6]
	K18768	blaKPC; beta-lactamase class A KPC [EC:3.5.2.6]
	K18772	APOBEC2; C->U-editing enzyme APOBEC2 [EC:3.5.4.-]
	K18773	APOBEC4; C->U-editing enzyme APOBEC4 [EC:3.5.4.-]
	K18780	blaNDM; metallo-beta-lactamase class B NDM [EC:3.5.2.6]
	K18781	blaVIM; metallo-beta-lactamase class B VIM [EC:3.5.2.6]
	K18782	blaIMP; metallo-beta-lactamase class B IMP [EC:3.5.2.6]
	K18790	blaOXA-1; beta-lactamase class D OXA-1 [EC:3.5.2.6]
	K18791	blaOXA-2; beta-lactamase class D OXA-2 [EC:3.5.2.6]
	K18792	blaOXA-10; beta-lactamase class D OXA-10 [EC:3.5.2.6]
	K18793	blaOXA-23; beta-lactamase class D OXA-23 [EC:3.5.2.6]
	K18794	blaOXA-51; beta-lactamase class D OXA-51 [EC:3.5.2.6]
	K18795	blaCARB-1; beta-lactamase class A CARB-1, PSE family [EC:3.5.2.6]
	K18796	blaLEN; beta-lactamase class A LEN [EC:3.5.2.6]
	K18797	blaPER; beta-lactamase class A PER [EC:3.5.2.6]
	K18970	blaGES; beta-lactamase class A GES [EC:3.5.2.6]
	K18971	blaOXA-24; beta-lactamase class D OXA-24 [EC:3.5.2.6]
	K18972	blaOXA-58; beta-lactamase class D OXA-58 [EC:3.5.2.6]
	K18973	blaOXA-50; beta-lactamase class D OXA-50 [EC:3.5.2.6]
	K18976	blaOXA-48; beta-lactamase class D OXA-48 [EC:3.5.2.6]
	K19095	blaCMY-1; beta-lactamase class C CMY-1 [EC:3.5.2.6]
	K19096	blaCMY-2; beta-lactamase class C CMY-2 [EC:3.5.2.6]
	K19097	blaVEB; beta-lactamase class A VEB [EC:3.5.2.6]
	K19098	blaOXA-9; beta-lactamase class D OXA-9 [EC:3.5.2.6]
	K19099	blaGIM; metallo-beta-lactamase class B GIM [EC:3.5.2.6]
	K19100	blaDHA; beta-lactamase class C DHA [EC:3.5.2.6]
	K19101	blaFOX; beta-lactamase class C FOX [EC:3.5.2.6]
	K19176	FAAH2; fatty acid amide hydrolase 2 [EC:3.5.1.99]
	K19209	blaOXA-42; beta-lactamase class D OXA-42 [EC:3.5.2.6]
	K19210	blaOXA-61; beta-lactamase class D OXA-61 [EC:3.5.2.6]
	K19211	blaOXA-62; beta-lactamase class D OXA-62 [EC:3.5.2.6]
	K19212	blaOXA-63; beta-lactamase class D OXA-63 [EC:3.5.2.6]
	K19213	blaOXA-12; beta-lactamase class D OXA-12 [EC:3.5.2.6]
	K19214	blaACC; beta-lactamase class C ACC [EC:3.5.2.6]
	K19215	blaACT_MIR; beta-lactamase class C ACT/MIR [EC:3.5.2.6]
	K19216	blaIND; metallo-beta-lactamase class B IND [EC:3.5.2.6]
	K19217	blaCARB-17; beta-lactamase class A CARB-17 [EC:3.5.2.6]
	K19218	blaCARB-5; beta-lactamase class A CARB-5, RTG family [EC:3.5.2.6]
	K19316	blaIMI; beta-lactamase class A IMI [EC:3.5.2.6]
	K19317	blaBEL; beta-lactamase class A BEL [EC:3.5.2.6]
	K19318	blaOXA-213; beta-lactamase class D OXA-213 [EC:3.5.2.6]
	K19319	blaOXA-134; beta-lactamase class D OXA-134 [EC:3.5.2.6]
	K19320	blaOXA-211; beta-lactamase class D OXA-211 [EC:3.5.2.6]
	K19321	blaOXA-214; beta-lactamase class D OXA-214 [EC:3.5.2.6]
	K19322	blaOXA-229; beta-lactamase class D OXA-229 [EC:3.5.2.6]
	K19572	CECR1, ADA2; adenosine deaminase CECR1 [EC:3.5.4.4]
	K19723	dcsB; Nomega-hydroxy-L-arginine amidinohydrolase [EC:3.5.3.25]
	K19794	bar; barbiturase [EC:3.5.2.1]
	K19795	E3.5.1.95; ureidomalonase [EC:3.5.1.95]
	K19837	atzE; 1-carboxybiuret hydrolase [EC:3.5.1.131]
	K19963	nylC; 6-aminohexanoate-oligomer endohydrolase [EC:3.5.1.117]
	K19964	HIUH; hydroxyisourate hydrolase [EC:3.5.2.17]
	K20319	blaADC; beta-lactamase class C ADC [EC:3.5.2.6]
	K20320	blaPDC; beta-lactamase class C PDC [EC:3.5.2.6]
	K20583	livD, parD; deacetylase [EC:3.5.1.-]
	K20760	scnA; thiocyanate hydrolase subunit alpha [EC:3.5.5.8]
	K20761	scnB; thiocyanate hydrolase subunit beta [EC:3.5.5.8]
	K20762	scnC; thiocyanate hydrolase subunit gamma [EC:3.5.5.8]
	K20763	naaA; 5-nitroanthranilic acid aminohydrolase [EC:3.5.99.8]
	K20764	nnhA; 2-nitroimidazole nitrohydrolase [EC:3.5.99.9]
	K20766	E3.5.5.5; arylacetonitrilase [EC:3.5.5.5]
	K20806	bxn; bromoxynil nitrilase [EC:3.5.5.6]
	K20810	mqnX; aminodeoxyfutalosine deaminase [EC:3.5.4.40]
	K20814	dop; Pup amidohydrolase [EC:3.5.1.119]
	K20816	sttH; streptothricin hydrolase [EC:3.5.2.19]
	K20817	E3.5.1.83; N-acyl-D-aspartate deacylase [EC:3.5.1.83]
	K20895	ylmB; formylaminopyrimidine deformylase [EC:3.5.1.-]
	K20896	TENA_E; formylaminopyrimidine deformylase / aminopyrimidine aminohydrolase [EC:3.5.1.- 3.5.99.-]
	K20931	cnbZ; 2-aminomuconate deaminase (2-hydroxymuconate-forming) [EC:3.5.99.11]
	K21053	ade; adenine deaminase [EC:3.5.4.2]
	K21062	lhpC; 1-pyrroline-4-hydroxy-2-carboxylate deaminase [EC:3.5.4.22]
	K21266	blaOXA-286; beta-lactamase class D OXA-286 [EC:3.5.2.6]
	K21276	blaOXA-22; beta-lactamase class D OXA-22 [EC:3.5.2.6]
	K21277	blaOXA-60; beta-lactamase class D OXA-60 [EC:3.5.2.6]
	K21286	NTAQ1; protein N-terminal glutamine amidohydrolase [EC:3.5.1.122]
	K21287	atdA2; gamma-glutamylanilide hydrolase [EC:3.5.1.123]
	K21478	icaB; poly-beta-1,6-N-acetyl-D-glucosamine N-deacetylase [EC:3.5.1.-]
	K21589	cadD; cAMP deaminase [EC:3.5.4.46]
	K21593	triA; melamine deaminase [EC:3.5.4.45]
	K21604	IAR3, ILL6; jasmonoyl-L-amino acid hydrolase [EC:3.5.1.127]
	K21613	scmP; N-acetylcysteine deacetylase [EC:3.5.1.-]
	K21801	iaaH; indoleacetamide hydrolase [EC:3.5.1.-]
	K22135	bshB2; N-acetylglucosamine malate deacetylase 2 [EC:3.5.1.-]
	K22278	pgdA; peptidoglycan-N-acetylglucosamine deacetylase [EC:3.5.1.104]
	K22331	blaOXA-184; beta-lactamase class D OXA-184 [EC:3.5.2.6]
	K22332	blaOXA-548; beta-lactamase class D OXA-548 [EC:3.5.2.6]
	K22333	blaOXA-493; beta-lactamase class D OXA-493 [EC:3.5.2.6]
	K22334	blaOXA-464; beta-lactamase class D OXA-464 [EC:3.5.2.6]
	K22335	blaOXA-114; beta-lactamase class D OXA-114 [EC:3.5.2.6]
	K22346	blaSME; beta-lactamase class A SME [EC:3.5.2.6]
	K22351	blaOXA-209; beta-lactamase class D OXA-209 [EC:3.5.2.6]
	K22352	blaOXA-29; beta-lactamase class D OXA-29 [EC:3.5.2.6]
	K22391	E3.5.4.16; GTP cyclohydrolase I [EC:3.5.4.16]
	K22408	dac; N,N'-diacetylchitobiose non-reducing end deacetylase [EC:3.5.1.136]
	K22409	sle1; N-acetylmuramoyl-L-alanine amidase [EC:3.5.1.28]
	K22602	hpxW; oxamate amidohydrolase [EC:3.5.1.126]
	K23123	pxpB; 5-oxoprolinase (ATP-hydrolysing) subunit B [EC:3.5.2.9]
	K23124	pxpC; 5-oxoprolinase (ATP-hydrolysing) subunit C [EC:3.5.2.9]
	K23150	E3.5.1.129; N5-(cytidine 5'-diphosphoramidyl)-L-glutamine hydrolase [EC:3.5.1.129]
	K23359	biuH; biuret amidohydrolase [EC:3.5.1.84]
	K23465	tgnD; (E)-2-((N-methylformamido)methylene)succinate hydrolase [EC:3.5.1.-]
	K23726	agaA; Nalpha-acyl-L-glutamine aminoacylase [EC:3.5.1.133]
	K24041	yxeI; penicillin V amidase [EC:3.5.1.11]
	K24076	PGRP-LB; peptidoglycan-recognition protein LB [EC:3.5.1.28]
	K24096	PGRP-SB; peptidoglycan recognition protein SB [EC:3.5.1.28]
	K24153	blaOXY; beta-lactamase class A OXY [EC:3.5.2.6]
	K24159	blaLAP; beta-lactamase class A LAP [EC:3.5.2.6]
	K24161	blaGOP; beta-lactamase class B GOB [EC:3.5.2.6]
	K24162	blaBlaB; beta-lactamase class B BlaB [EC:3.5.2.6]
	K24669	PADI4, PAD4; protein-arginine deiminase 4 [EC:3.5.3.15]
	K25305	dmfA1; N,N-dimethylformamidase small subunit [EC:3.5.1.56]
	K25365	gbh; guanidinobutyrase / D-arginase [EC:3.5.3.7 3.5.3.10]
	K25379	iaaH; indole-3-acetyl-L-aspartate hydrolase [EC:3.5.1.134]
	K25604	E3.5.1.137; N-methylcarbamate hydrolase [EC:3.5.1.137]
Ammonification Hydrolases (EC: 4.3.1.* Ammonia-lyases)	K01744	aspA; aspartate ammonia-lyase [EC:4.3.1.1]	Kegg Orthology Database search using search term "EC:4.3.1."
	K01745	hutH, HAL; histidine ammonia-lyase [EC:4.3.1.3]
	K01746	E4.3.1.4; formiminotetrahydrofolate cyclodeaminase [EC:4.3.1.4]
	K01750	E4.3.1.12, ocd; ornithine cyclodeaminase [EC:4.3.1.12]
	K01751	E4.3.1.15; diaminopropionate ammonia-lyase [EC:4.3.1.15]
	K01752	E4.3.1.17, sdaA, sdaB, tdcG; L-serine dehydratase [EC:4.3.1.17]
	K01753	dsdA; D-serine dehydratase [EC:4.3.1.18]
	K01754	E4.3.1.19, ilvA, tdcB; threonine dehydratase [EC:4.3.1.19]
	K03735	eutB; ethanolamine ammonia-lyase large subunit [EC:4.3.1.7]
	K03736	eutC; ethanolamine ammonia-lyase small subunit [EC:4.3.1.7]
	K04835	mal; methylaspartate ammonia-lyase [EC:4.3.1.2]
	K10774	E4.3.1.23; tyrosine ammonia-lyase [EC:4.3.1.23]
	K10775	PAL; phenylalanine ammonia-lyase [EC:4.3.1.24]
	K11780	cofG; 7,8-didemethyl-8-hydroxy-5-deazariboflavin synthase [EC:4.3.1.32]
	K13064	PTAL; phenylalanine/tyrosine ammonia-lyase [EC:4.3.1.25]
	K13309	desII, eryCV; dTDP-4-amino-4,6-dideoxy-D-glucose ammonia-lyase [EC:4.3.1.30]
	K17468	dgaE; D-glucosaminate-6-phosphate ammonia-lyase [EC:4.3.1.29]
	K17989	SDS, SDH, CHA1; L-serine/L-threonine ammonia-lyase [EC:4.3.1.17 4.3.1.19]
	K18014	Kal; 3-aminobutyryl-CoA ammonia-lyase [EC:4.3.1.14]
	K20498	DSD1; D-serine ammonia-lyase [EC:4.3.1.18]
	K20500	rapL; L-lysine cyclodeaminase [EC:4.3.1.28]
	K20757	dthadh; threo-3-hydroxy-D-aspartate ammonia-lyase [EC:4.3.1.27]
	K22345	E4.3.1.9; glucosaminate ammonia-lyase [EC:4.3.1.9]
	K22589	thadh; threo-3-hydroxy-L-aspartate ammonia-lyase [EC:4.3.1.16]
INPUT DEFINITIONS FOR Network Algorithm for Metabolism Detection (NAMeD): refer to https://github.com/kkmiranda/PNWMetagenomes
Assimilatory Sulfur Reduction	M00176	(K13811,K00958+K00860,K00955+K00957,K00956+K00957+K00860) K00390 (K00380+K00381,K00392)
Dissimilatory Sulfur Reduction	M00596	K00958 (K00394+K00395) (K11180+K11181)
sox pathway S-oxidation	M00595	K17222+K17223+K17224-K17225-K22622+K17226+K17227
Nitrogen Fixation	M00175	K02588+K02586+K02591-K00531,K22896+K22897+K22898+K22899
Assimilatory Nitrogen Reduction	M00531	(K00367,K10534,K00372-K00360) (K00366,K17877)
Dissimilatory Nitrate Reduction	M00530	(K00370+K00371+K00374,K02567+K02568) (K00362+K00363,K03385+K15876)
Denitrification	M00529	(K00370+K00371+K00374,K02567+K02568) (K00368,K15864) (K04561+K02305) K00376
Nitrification	M00528	K10944+K10945+K10946 K10535
Coammox	M00804	K10944+K10945+K10946 K10535 K00370+K00371
Anammox	derived from map00910	(K00368,K15864) (K20932,K20933,K20934) K20935
Thiamin (Vit. B1)	M00898	K03146
		K18278 K00877 K14154
	M00897	K03147 K14153 K22911 K00949
	M00896	K22699
		K03147 (K00941 (K00788,K21220),K21219) K00946
	M00895	K03148+K03154 K03151
		K03153 K03149 K10810
		K03147 K00941 K00788 K00946
	M00127	K03148+K03154 K03151
		K03150 K03149
		K03147 ((K00941 K00788),K14153,K21219) K00946
Riboflavin (Vit. B2)	M00125	(K01497,K14652) (K01498 K00082,K11752) (K22912,K20860,K20861,K20862,K21063,K21064)
		(K02858,K14652)
		K00794 K00793 (K20884 K22949,K11753)
	M00911	K01497 K14654 K14655
		K02858
		K00794 K00793 K00861 K00953
Biotin (Vit. B7)	M00123	K00652 ((K00833,K19563) K01935,K19562) K01012
aerobic Cobalamin (Vit. B12)	M00925	(K02303,K13542) (K03394,K13540) K02229 (K05934,K13540,K13541) K05936 K02228 K05895 K00595 K06042 K02224 K02230+K09882+K09883
anaerobic Cobalamin (Vit. B12)	M00924	(K02302,(K02303,K13542) (K02304,K24866)) (K02190,K03795,K22011) K03394 (K05934,K13541,K21479) K05936 (K02189,K13541) K02188 K05895 (K02191 K03399,K00595) K06042 K02224
			https://www.genome.jp/pathway/map00910

## Sheet: Sheet 4 nifh
Host Species	Tissue Type	Sample ID	Bin	split size	gene caller id	split id	e-value for K02588	Bacterial phylum	Bacterial Class	lowest taxonomic resolution	Notes	Genes on Split (COG): nifH(COG1348), nifD(COG2710), nifB (COG0535), nitrogen regulatory protein II (COG0347)
Phyllospadix serrulatus	rhizome	PSE_RHZ	PSE_RHZ_MAG_00001	26181	13999	MG6_000000000333_split_00001	7.5e-135	Bacteroidota	Bacteroidota	Species: UBA7947 sp002352665		COG0119	COG3411	COG0535	COG1433	COG2710	COG0347	COG1348	COG4206	COG1429	COG0811	COG4744	COG1453	COG3863
Zostera marina	sediment	ZMA_SED	ZMA_SED_MAG_00001	7519	12256	MG7_000000000687_split_00001	1.5e-127	Campylobacterota	Campylobacteria	Species: Sulfurimonas autotrophica		COG0840	COG4564	COG2710	COG1348	COG3738
Zostera marina	sediment	ZMA_SED	ZMA_SED_MAG_00002	12230	8847	MG7_000000000339_split_00001	5.6e-128	Campylobacterota	Campylobacteria	Order Campylobacterales		COG2710	COG2703	COG0694	COG0790	COG1433	COG0426	COG1433	COG0716	COG0347	COG0760	COG0633	COG0633	COG1508	COG1348
Zostera marina	sediment	ZMA_SED	ZMA_SED_MAG_00004	13818	8051	MG7_000000000280_split_00001	1.3e-139	Proteobacteria	Gammaproteobacteria	Species: GCA-001735895 sp001735895		COG2730	COG5297	COG1413	COG1433	COG1145	COG5554	COG2710	COG1348	COG1595	COG5343
Zostera marina	sediment	ZMA_SED	ZMA_SED_MAG_00005	21089	131	MG7_000000000002_split_00002	4.4e-138	Proteobacteria	Gammaproteobacteria	Family:Psychromonadaceae, Genus: Aliagarivorans		COG2710	COG1348	COG1621	COG3284	COG3284	COG1247	COG0697	COG0535	COG1433	COG3604	COG4191	COG4657	COG2878	COG4656	COG4658	COG4659	COG4660	COG2914	COG0716
Zostera marina	sediment	ZMA_SED	ZMA_SED_Bin_00009		34801	MG7_000000008599_split_00001	1.3e-110	Proteobacteria	Gammaproteobacteria	Species: Thiodiazotropha endoloripes	NifD (K02586) on separate split - MG7_000000006328_split_00001	COG1348
Zostera marina	rhizome	ZMA_RHZ	ZMA_RHZ_MAG_00003	1730	88288	MG8_000000023816_split_00001	1.9e-134	Desulfobacterota	Desulfobacterales	Order: Desulfobacterales	NifDs (K02586) on separate split - MG8_000000020010_split_00001, MG8_000000037252_split_00001, MG8_000000043011_split_00001	COG0347	COG1348
Zostera marina	rhizome	ZMA_RHZ	ZMA_RHZ_MAG_00005	2449	59107	MG8_000000012352_split_00001	2.5e-135	Bacteroidetes	Bacteroidia	Species: Eudoraea adriatica		COG1348	COG0347	COG2710
Zostera marina	rhizome	ZMA_RHZ	ZMA_RHZ_MAG_00006	1186	140214	MG8_000000049813_split_00001	1.3e-120	Campylobacterota	Campylobacteria	Genus: Sulfurovum	NifD (K02586) on separate split - MG8_000000008948_split_00001	COG1348

## Sheet: Sheet 5 nifH Reference seqs
Reference nifH genes
Accession Number	ID
WP_201242829.1	Halorhodospira halophila
WP_200232872.1	Thiohalocapsa halophila
RUM33197.1	Archaeoglobus sp.
PNU18958.1	Geothermobacter sp. HR-1
QIJ71259.1	Thermosulfuriphilus ammonigenes
ABK78681.1	hyperthermophilic methanogen FS406-22
QIH43693.1	Vibrio sp. ZWAL4003
QID19532.1	Azoarcus sp. M9-3-2
TGD75340.1	Haliea sp. SAOS-164
PQO45931.1	Blastopirellula marina
KFZ37877.1	Shewanella mangrovi
TKI03479.1	Biostraticola sp. BGMRC 2031
PSM57697.1	Clostridium diolis
PSM56344.1	Clostridium diolis
ANT58917.1	Yangia sp. CCB-MM3
KHK90705.1	Novosphingobium malaysiense
KXX64434.1	Marichromatium gracile
AHN13827.1	Marinobacterium mangrovicola
AHN13828.1	Marinobacterium lutimaris
PXF61651.1	ANME-2 cluster archaeon
PXF56962.1	Deltaproteobacteria bacterium
PWI33858.1	Vibrio sp. E4404
QIA07162.1	Draconibacterium sp. M1
RXE55817.1	Methanoculleus taiwanensis
RSK37754.1	Rhodovulum robiginosum
PJC87603.1	Vibrio sp. HA2012
OQK15506.1	Methyloprofundus sedimenti
ODR97925.1	Methyloceanibacter methanicus
ODR95068.1	Methyloceanibacter stevinii
AIQ11622.1	Paenibacillus durus
KAF5417132.1	ANME-2 cluster archaeon
KAF5416919.1	Methanophagales archaeon
RLG27757.1	Methanosarcinales archaeon
RLG26427.1	Methanosarcinales archaeon
KAB1443167.1	Desulfovibrio senegalensis
TLX74113.1	Labilibacter sediminis
TGE39836.1	Desulfosporosinus fructosivorans
SHH63913.1	Vibrio aerogenes
RDU23147.1	Anaerosacchriphilus polymeriproducens
AMK10973.1	Pseudodesulfovibrio indicus
QOX64825.1	Clostridiales bacterium
TIX51628.1	Alteraurantiacibacter aquimixticola
RAI00751.1	Acuticoccus sediminis
ORT52440.1	Vibrio sp. qd031
QKE27261.1	Pseudoarcobacter acticola
AXI24931.1	Methanofervidicoccus sp. A16
TKA96789.1	Cereibacter changlensis
RLU03174.1	Ketobacter sp.
RLU02030.1	Ketobacter sp.
AXT72811.1	Vibrio sp. dhg
AUC54682.1	Sagittula sp. P11
PHR29080.1	Desulfotalea sp.
PCH69725.1	Bacteroidales bacterium
ASQ90852.1	Prosthecochloris sp. GSB1
OAG28443.1	Thermodesulfatator autotrophicus
AZV55495.1	Clostridium sp. AWRP
DAB37628.1	Sulfuricurvum kujiense
DAB31782.1	Sulfurospirillum sp. UBA11407
WP_015818692.1	Teredinibacter turnerae
THB79603.1	Desulfobacteraceae bacterium
THB78317.1	Desulfobulbaceae bacterium
THB66571.1	Desulfovibrio sp.
THB63121.1	Spirochaetaceae bacterium
TCI02387.1	Corallincola luteus
RQW62095.1	Vibrio viridaestus
PPQ43785.1	Rhodopseudomonas palustris
PPQ36687.1	Rhodoblastus acidophilus
PMR73783.1	Halomonas endophytica
AAF82637.1	Trichodesmium erythraeum
AAA77022.1	Trichodesmium thiebautii
WP_008274042.1	Crocosphaera chwakensis
KFF41299.1	Candidatus Atelocyanobacterium thalassa isolate
B8HWE3.1	Cyanothece sp. PCC 7425
AAB61408.1	Crocosphaera subtropica ATCC 51142
WP_021830465.1	Crocosphaera watsonii
AKH21700.1	Sedimenticola thiotaurini
PSN10189.1	filamentous cyanobacterium CCT1
PSB10737.1	filamentous cyanobacterium CCP2
ATE86750.1	uncultured Chroococcales cyanobacterium
RQH53587.1	Okeania hirsuta
ODJ87633.1	Candidatus Thiodiazotropha endolucinida
